# Supplementary material for: Hemophagocytic lymphohistiocytosis in patients with inflammatory bowel diseases: a systematic review
Source: Front Immunol. 2025 Aug 15;16:1575297. doi: 10.3389/fimmu.2025.1575297 (PMC12394226; doi:10.3389/fimmu.2025.1575297)
Supplement: Supplementary file 2 [file Table1.xlsx]

## Sheet: secondary HLH
Title	Author	Publication	Date	gender	age	Country	IBD type	disease duration (y)	current IBD activity (remission=1, not remission=0)	outcome（survived1，died2）	HLH trigger	current IBD medications (Columns N-Y)	AZA	6-MP	IFX	ADA	VDZ	UST	UPA	thalid	mesalazine	sulfalazine	steroid	surgery	clinical manifestations (columns AA-BM)	fever	splenomegaly	cytopenia	high TG	low Fbg	phagocytosis	lower NK activity	elevated Fer	elevated sCD25	diarrhea	abdominal pain	GI bleeding	weight loss	Vomit	No GI symptoms	elevated bilirubin	hepatomegaly	aminotransferase elevation	upper repiratory infection	dyspnea	cough	abnormal chest CT	respiratory failure	petechia
Fatalinfectiousmononucleosis:asevere complicationinthetreatmentofCrohn'sdisease withazathioprine	Posthuma	Gut	1995	M	19	Netherlands	CD	3	1	2	EBV		1								1		1			1	1	1	1	1	1	na	1	na						1	1	1	1	1
Fever and progressive pancytopenia in a 20-year-old woman with Crohn’s disease	Sijpkens	Annals of Hematology	1996	F	21	Netherlands	CD	3	na	1	CMV		1								1		1			1	0	1	1	0	1	na	1	na							1	1	1		1	1	1
﻿Hemophagocytic Syndrome Associated With Fulminant Ulcerative Colitis and Presumed Acute Pancreatitis	Sachiko Kanaji	the American Journal of Gastroenterology	1998	M	25	Japan	UC	5	0	1	na											1	1			1	na	1	na	na	1	na	1	1	1	1	1
﻿Cytomegalovirus-Associated Hemophagocytic Syndrome in a Child With Crohn Disease Receiving Azathioprine	Babu	Journal of Pediatric Gastroenterology	2004	M	12	Canada	CD	2	1	1	CMV		1													1	0	1	1	0	1	na	1	na								1
Hemophagocytic Syndrome Caused by Fulminant Ulcerative Colitis and Cytomegalovirus Infection: report of a case	Koketsu	Diseases of the Colon & Rectum	2004	M	35	Japan	UC	1	0	1	CMV												1	1		1	1	1	na	na	1	na	1	1	1	1	1						1
Hemophagocytosis in Hemophagocytic Lymphohistiocytosis	Hindupur	American Journal of Hematology	2005	M	26	America	CD	na	na	2	TB				1											1	1	1	na	na	1	na	1	na								1
Hemophagocytic syndrome in an adolescent with Crohn disease receiving azathioprine and infliximab	Francolla	Journal of Pediatric Gastroenterology and Nutrition	2008	F	18	America	CD	3	0	1	EBV		1		1											1	0	1	0	na	1	1	1	1		1					1		1	1		1		1
Epstein-Barr Virus-associated Lymphoproliferation Awareness in Hemophagocytic Syndrome Complicating Thiopurine Treatment for Crohn's Disease	Serrate	Inflammatory Bowel Diseases	2009	F	53	France	CD	34	1	1	EBV		1													1	na	1	1	1	1		1										1
Hemophagocytic Syndrome in the Course of Crohn's Disease: Possible Association With Cytomegalovirus Infection	Miquel	the American Journal of Gastroenterology	2009	F	63	France	CD		1	1	CMV		1													1	1	1	0	na	1	na	1	na		1		1				1	1			1
the role of rituximab in a case of ebv-related lymphoproliferative disease presenting with haemophagocytosis	Bosman	the Netherlands Journal of Medicine	2009	F	21	Netherlands	UC	na	na	1	EBV -> Diffuse large B cell lymphoma		1													1	1	1	0	na	1	na	1	na							1	1	1
Hemophagocytic syndrome in a child with severe Crohn's disease and familial Mediterranean fever	Uslu	Journal of Crohn's and Colitis	2010	M	11	Turkey	CD	10	0	2	unknown		1								1		1			1	1	1	0	na	1	na	1	na	1	1	1		1			1
Natural killer cell lymphoma in a pediatric patient with inflammatory bowel disease	Deneau	Pediatrics	2010	M	13	America	IBD-U	2	1	2	EBV->NK cell lymphoma				1											1	1	1	0	1	na	na	1	1	1	1						1	1
自身免疫病合并噬血细胞综合征临床分析	Sun	中华内科杂志	2010	M	35	China	CD	0	na	2	sepsis															1	1		na	na	na	na	na	na								1			1		1	1
Epstein-Barr virus-associated hemophagocytic lymphohistiocytosis in adults characterized by high viral genome load within circulating natural killer cells	Fox	Clinical Infectious Diseases	2010	M	50	UK	UC	na	na	2	EBV		na	na	na	na	na	na	na	na	na	na	na	na		1	1	1	na	na	na	na	1	na				1							1		1	1
Rare Cause of Fever in a Patient with Ulcerative Colitis	Duque	Inflammatory Bowel Diseases	2011	M	19	Portugal	UC	7	1	1	EBV		1													1	1	1	na	1	1	1	1	na		1					1	1	1				1
Cytomegalovirus Associated Hemophagocytic Lymphohistiocytosis in Patients Suffering from Crohn’s Disease Treated by Azathioprine: A Series of Four Cases	Guyen	Inflammatory Bowel Diseases	2011	F	28	France	CD	na	1	1	CMV		1		1											1	0	1	1	na	1	na	1	na						1
				F	33	France	CD	na	1	1	CMV		1													1	0	1	1	na	1	na	1	na						1
				F	30	France	CD	na	na	1	CMV		1		1											1	0	1	0	na	1	na	1	na
				F	38	France	CD	na	1	2	CMV		1													1	0	1	1	na	1	na	1	na						1							1
A case of a girl presenting with fever, cytopenia, liver dysfunction, hepatosplenomegaly, and hemophagocytosis in the bone marrow	Gunson	Journal of Clinical Virology	2011	F	14	UK	CD	6	1	1	EBV		1													1	1	1	na	1	1	na	1	na					1		1	1	1	1		1
Hepatosplenic lymphoma presenting initially as hemophagocytic syndrome in a 21-year-old man with Crohn's disease: a case report and literature review	Cote-Daigneault	the Canadian Journal of Gastroenterology	2011	M	21	Canada	CD	10	1	2	EBV->hepatosplenic T cell lymphoma		1		1											1	1	1	na	na	1	na	na	na		1						1
Severe CMV-related Pneumonia Complicated by the Hemophagocytic Lymphohistiocytic (HLH) Syndrome in Quiescent Crohn’s Colitis: Harmful Cure	Presti	Inflammatory Bowel Diseases	2011	F	32	Italy	CD	0.67	1	1	CMV		1													1	1	1	1	na	na	1	1	na						1							1
Hemophagocytic Lymphohistiocytosis in Crohn’s Disease Associated with Primary Infection by Epstein– Barr Virus	Salado	Inflammatory Bowel Diseases	2011	M	24	Spain	CD	0.33	na	1	EBV				1								1			1	1	1	1	1	0	na	1	na						1		1					1
Diffuse large B-cell lymphoma in an adolescent female presenting with Epstein-Barr virus-driven hemophagocytic lymphohistiocytosis: a case report	Altaf	Journal of Medical Case Reports	2012	F	15	America (white)	CD	0.5	na	1	EBV			1												1	na	1	1	0	1	na	1	1							1			1
Cytomegalovirus-induced haemophagocytic lymphohistiocytosis syndrome	Munoz	BMJ case reports	2012	F	24	America	CD	2+	1	1	CMV			1												1	na	1	na	na	1	1	na	1		1							1		1		1	1
Cytomegalovirus-associated hemophagocytic syndrome in a patient with Crohn's disease receiving azathioprine	Hernandez-Camba	Journal of Gastrointestinal and liver diseases	2013	M	35	Spain	CD	15+	1	1	CMV		1													1	1	1	0	na	1	na	1	na						1		1
Systematic review: macrophage activation syndrome in inflammatory bowel disease	Fries	Alimentary Pharmacology & Therapeutics	2013	F	38	Italy	UC	8	1	2	unknown		1													1	1	1	1	na	0	1	1	na								1
				F	72	Italy	CD	na	0	2	CMV+intestinal B cell lymphoma		1								1		1			1	1	1	1	na	na	1	1	na											1		1
A case of hemophagocytic syndrome in a patient with fulminant ulcerative colitis superinfected by cytomegalovirus	Mun	Korean Journal of Internal Medicine	2013	F	52	Korea	UC	3	1	1	CMV															1	1	1	na	na	1	na	1	na		1	1
A case of EBV driven haemophagocytic lymphohistiocytosis complicating a teenage Crohn's disease patient on azathioprine, successfully treated with rituximab	Fitzgerald	Journal of Crohn's and Colitis	2013	F	14	UK	CD	4	1	1	EBV		1													1	1	1	na	1	1	1	1			1			1			1		1
Hemophagocytic lymphohistiocytosis and splenic artery thrombosis: A rare association	Khurana	Critical Care Medicine	2013	F	59	America (white)	UC	na	0	2	splenic artery thrombosis		1										1			1	1	1	na	na	na	na	1	na		1			1			1	1		1				1
Hemophagocytic lymphohistiocytosis mimicking surgical symptoms and complications: Lessons learned from four cases	Siminas	Journal of Pediatric Surgery	2013	F	9	UK	CD	1.33	1	1	EBV													1		1	na	1	1	1	na	na	1	na		1
Hemophagocytic lymphohistiocytosis caused by primary Epstein-Barr virus in patient with Crohn’s disease	Virdis	World journal of gastrointestinal surgery	2013	M	19	UK	CD	5	na	1	EBV			1												1	1	1	na	na	1	na	na	na			1				1
Fever and pancytopenia in a patient with Crohn’s disease	Weinkove	Gut	2013	M	21	New Zealand	CD		1	2	CMV		1													1	na	1	1	1	1	na	1	na			1				1		1
Secondary Hemophagocytic Lymphohistiocytosis As a Presentation For Peripheral T-Cell Lymphoma	Yellu	Blood	2013	M	41	America	CD	5	na	2	EBV->peripheral T cell lymphoma		1			1							1			1	na	1	na	na	1	na	1	1
Hemophagocytic syndrome and acute liver failure caused by herpes simplex virus	Kukunoor	American Journal of Respiratory and Critical Care Medicine	2014	F	59	America	UC	na	na	2	HSV		1										1			1	1	1	na	1	na	na	1	na							1		1
A Fatal Cause of Fever and Pancytopenia in a Patient With Ulcerative Colitis Treated With Azathioprine	Javaid	American Journal of Gastroenterology	2015	M	33	America	UC	na	na	2	EBV		1								1					1	1	1	na	1	1	na	1	1								1	1
A rare complication of CMV infection in Crohn’s disease – hemophagocytic syndrome: a case report	Pop	Romaninan Journal of Morphology and Embryology	2015	M	63	Romania	CD	10	1	2	CMV										1					1	1	1	na	na	1	na	1	na	1	1		1							1	1	1
Hemophagocytic Lymphohistiocytosis and Gastrointestinal Bleeding: What a Surgeon Should Know	Popeskou	Case Reports in Surgery	2015	M	26	Switzerland	CD	3	na	2	EBV		1													1	1	1	na	na	1	na	1	na			1						1	1
Hemophagocytic lymphohistiocytosis in Crohn's Disease associated to citomegalovirus (CMV) or Epstein-Barr virus (EBV)	Sanchez	Journal of Crohn's and Colitis	2015	M	24	Spain	CD	na	na	1	EBV				1											1	1	1	1	1	0	1	1	na
				M	36	Spain	CD	na	na	1	CMV		1													1	1	1	0	na	1	1	1	na
				M	43	Spain	CD	na	na	1	CMV		1													1	1	1	0	na	1	0	1	na
Hemophagocytic Lymphohistiocytosis in Ucelerative Colitis.pdf	Varma	American Journal of Gastroenterology	2015	F	48	America	UC	na	na	1	histoplasmosis				1											1	na	1	na	1	1	na	1	na		1							1						1
Crohn’s disease complicated by Epstein-Barr virus-driven haemophagocytic lymphohistiocytosis successfully treated with rituximab	Thompson	BMJ case reports	2017	M	24	Australia	CD	1	0	1	EBV			1		1										1	1	1	1	1	0	1	1	1								1	1	1
A man in his 30s with ulcerative colitis and pancytopenia	Vikse	Tidsskr Nor Legeforen	2016	M		Poland	UC	na	1	1	CMV		1								1					1	1	1	0	0	1	na	1	na	1				1				1
The Not so Innocent Kissing Disease: A Case of HLH in a Crohn’s Patient on a Thiopurine	Dalsania	American Journal of Gastroenterology	2016	F	19	America	CD	na	na	2	EBV			1												1	na	1	1	na	na	na	na	1									1	1
A rare case of CMV-induced hemophagocytic lymphohistiocytosis	Sundaram	Critical Care Medicine	2016	M	26	na	CD	na	na	1	CMV			1												1	na	1	1	1	na	na	1	na		1							1
Recurrent Fevers After Infliximab Therapy for Ulcerative Colitis	Ma	Gastroenterology	2016	M	77	Canada	UC	na	0	2	histoplasmosis				1											1	1	1	na	1	1	na	1	na	1		1								1
MACROPHAGE ACTIVATION SYNDROME IN A 38 YEAR-OLD WOMAN WITH ULCERATIVE COLITIS RECEIVING INFLIXIMAB	Krause	Journal of General Internal Medicine	2016	F	38	America	UC	na	na	1	histoplasmosis				1											1	0	1	1	1	1	1	1	1		1			1		1	1	1			1			1
A Case Series of Adult Secondary Hemophagocytic Lymphohistiocytosis Treated at Weill Cornell Medical College	Rodriguez	Blood	2016	F	22	America (white)	UC	na	na	1	hepatosplenic T cell lymphoma			1												1	1	1	1	0	1	1	1	1								1
				M	29	America (white)	CD	na	na	1	CMV			1												1	1	1	0	0	1	na	1	1								1	1
				M	36	America (white)	CD	na	na	1	CMV		1													1	1	1	0	1	0	na	1	1								1	1
Successful treatment of cytomegalovirus associated hemophagocytic lymphohistiocytosis with the interleukin 1 inhibitor - anakinra	Divithotawela	Respirology Case Reports	2016	F	44	Australia	UC	na	1	1	CMV		1								1					1	na	1	1	na	1	na	1	na								1	1		1		1
Tb or not TB? The drama unfolds with macrophage activation syndrome (MAS)	Beck	Journal of General Internal Medicine	2017	M	44	America (Indian)	CD	na	0	1	TB					1					1		1			1	0	1	1	na	1	na	1	na		1							1				1
The Maze of Diagnosing Hemophagocytic Lymphohistiocytosis/ Single-Center Experience of a Series of 6 Clinical Cases.pdf	Hanoun	Oncology (Switzerland)	2017	M	76	Germany	CD			na	hepatosplenic T cell lymphoma		1													1	1	1	1	1	1	na	1	1
Cytomegalovirus-associated hemophagocytic syndrome in a 59-year-old woman with ulcerative colitis	Vakkalagadda	the American Journal of Medicine	2017	F	59	America	UC	na	na	2	CMV		1								1					1	na	1	1	na	na	na	1	1									1	1	1		1
Hemophagocytic Lymphohistiocytosis in Adults: Low Incidence of Primary Neoplasm as a Trigger in a Case Series from Turkey	Arslan	Mediterranean Journal of Hematology and Infectious Diseases	2018	na	na	Turkey	UC	na	na	1	na		na	na	na	na	na	na	na	na	na	na	na	na		na	na	na	1	na	na	na	1	na
Severe complication during remission of Crohn ’ s disease : hemophagocytic lymphohistiocytosis due to acute cytomegalovirus infection	Miechowiecki	Zeitschrift fur Gastroenterologie	2018	M	35	Austria奥地利	CD	2	1	1	CMV		1													1	1	na	na	na	0	1	1	1		1							1
Hemophagocytic Lymphohistiocytosis Secondary to Unknown Underlying Hodgkin Lymphoma Presenting with a Cholestatic Pattern of Liver Injury	Booth	Case Reports in Gastroenterology	2018	M	45	America (white)	CD	na	na	2	Hodgkin lymphoma				1											1	1	1	na	na	1	na	1	na	1	1		1	1		1	1
Reactivation of latent Histoplasma and disseminated cytomegalovirus in a returning traveller with ulcerative colitis	Lucey	JMM Case Reports	2018	M	62	Bangladeshi孟加拉	UC		1	2	CMV and histoplasmosis		1								1		1			1	na	1	1	na	1	na	1	na	1		1	1								1	1
Epstein–Barr virus-associated hemophagocytic syndrome in a patient with ulcerative colitis during treatment with azathioprine: A case report and review of literature	Miyaguchi	World journal of gastrointestinal surgery	2018	F	19	Japan	UC	4	0	1	EBV		1								1		1			1	1	1	na	na	1	na	1	1									1			1
Hemophagocytic Lymphohistiocytosis in a Patient With Crohn‘s Disease	Roussel	American Journal of Gastroenterology	2018	M	56	America	CD	na	1	1	CMV			1												1	1	1	na	na	na	na	1	1		1							1
Transitory Hemophagocytic Lymphohistiocytosis (HLH)/Macrophage Activation Syndrome (MAS) in a Child With Very Early Onset (VEO) of Ulcerative Colitis (UC) Complicated With Primary Sclerosing Cholangitis (PSC)	Galeano	American Journal of Gastroenterology	2019	M	7	America	UC	4.5	na	1	unknown			1	1											1	na	1	1	na	1	1	1	1	1							1
Secondary Haemophagocytic Syndrome and Overlapping Immune Reconstitution Syndrome: Life-Threatening Complications of Anti-TNF-α Treatment for Crohn's Disease	Saez-Gonzalez	American Journal of Gastroenterology	2019	M	28	Spain	CD	7	na	1	TB					1										1	na	1	1	na	1	na	1	na									1				1
An Elusive Diagnosis: Case Reports of Secondary Hemophagocytic Lymphohistiocytosis and Review of Current Literature	Tong	Cureus Journal of Medical Science	2019	M	57	America	CD	na	na	2	unknown				1											na	na	1	na	1	1	na	1	na			1				1		1
Clinical and endoscopic complications of Epstein-Barr virus in inflammatory bowel disease: an illustrative case series	Goetgebuer	International Journal of Colorectal Disease	2019	F	17	Netherlands	CD	na	na	1	EBV		1													1	1	1	0	0	1	na	1	1								1	1
Disseminated CMV infection and HLH in a patient with well-controlled HIV and ulcerative colitis	Cockbain	BMJ Case Reports	2019	M	50	UK	UC	5	1	1	CMV		1								1					1	na	1	1	na	1		1	1										1			1
Disseminated tuberculosis and hemophagocytic syndrome although TB prophylaxis in patients with inflammatory bowel disease treated with Infliximab	Martínez-Pillado	IDCases	2019	F	27	Spain	IBD-U	na	na	1	TB		1								1		1			1	1	na	1	na	1	na	1	na											1		1	1
Primary hepatic t-cell lymphoma with secondary hlh masquerading as acute liver failure	Amin	American Journal of Gastroenterology	2020	M	43	America	CD	na	na	2	EBV->hepatic T cell lymphoma															1	1	1	1	1	na	na	1	1				1	1		1	1	1
Fatal sulfasalazine-induced DRESS complicated by HHV-6 reactivation and hemophagocytic lymphohistiocytosis	Ammar	European Journal of Clinical Pharmacology	2019	M	45	Tunisia	UC	0.125	na	2	HHV-6											1				1	1	1	na	na	1	na	1	na			1				1	1	1
HEMOPHAGOCYTIC LYMPHOHISTIOCYTOSIS COMPLICATED BY ARDS AND MULTIORGAN FAILURE	Bashir	Chest	2020	F	74	America	UC	na	na	1	unknown		na	na	na	na	na	na	na	na	na	na	na	na		1	na	na	1	1	1	na	1	na							1		1		1		1	1
Hemophagocytic Lymphohistiocytosis and Inflammatory Bowel Disease: Case Report and Systematic Review	Brambilla	Inflammatory Intestinal Diseases	2020	F	37	Brazil	UC	4	1	2	herpes virus										1					1	1	1	na	na	1	na	1	na	1			1				1					1
Hemophagocytic Lymphohistiocytosis (HLH) Induced by Acute Epstein-Barr Virus (EBV) Infection in a Patient With Crohn's Disease on Vedolizumab	Tang	American Journal of Gastroenterology	2020	M	22	America	CD	na	0	1	EBV						1									1	1	1	0	1	1	na	1	na		1	1		1			1		1
Epstein–Barr Virus Prevalence at Diagnosis and Seroconversion during Follow-Up in Pediatric Inflammatory Bowel Disease	Bachmann	Journal of Clinical Medicine	2021	M	7	Germany	IBD-U	4	1	1	EBV		1								1					1	1	1	na	na	na	na	1	1								1	1
Hemophagocytic lymphohistiocytosis in a 13-year old girl with Crohn's disease	Perse	Archives of Disease in Childhood	2021	F	13	Croatia克罗地亚	CD	2	1	1	CMV+EBV		1													1	1	1	1	1	na	1	1	na				1	1
Hemophagocytic lymphohistiocytosis in a liver transplant recipient	Thaker	American Journal of Gastroenterology	2021	M	53	America	CD	na	na	2	liver transplantation		na	na	na	na	na	na	na	na	na	na	na	na		1	na	1	1	na	1	na	1	1		1	1
Concomitant Hemophagocytic Lymphohistiocytosis and Cytomegalovirus Disease: A Case Based Systemic Review	Rolsdorph	Frontiers in Medicine	2022	F	23	Norway	UC	na	na	1	CMV		1													1	1	1	na	na	1	na	1	na								1			1	1
Parvovirus B19-triggered hemophagocytic lymphohistiocytosis in a patient with Crohn’s disease	Debels	Acta Gastro-Enterologica Belgica	2022	M	26	Belgium	CD	5	1	1	parvovirus B19							1								1	1	1	na	na	1	na	1	na	1		1
Macrophage activation syndrome during Crohn ́s disease: a case report	Kharmach	Pan African Medical Journal	2022	M	64	Morocco	CD	<1	na	2	Klebsiella										1					1	0	1	0	1	1	na	1	na									1		1
				F	40	Morocco	CD	na	0	2	Candidas albicans												1			1	0	1	0	1	1	na	1	na
HEMOPHGOCYTIC LYMPHOHISTIOCYTOSIS IN CROHN'S DISEASE ASSOCIATED TO CITOMEGALOVIRUS (CMV) OR EPSTEINBARR VIRUS (EBV)	Vega	European Journal of Case Reports in Internal Medicine	2022	M		Spain	CD	na	na	1	CMV		1													1	1	1	1	na	0	na	1	na								1
				M		Spain	CD	na	na	1	CMV		1													1	1	1	1	na	1	na	1	na								1
				M		Spain	CD	na	na	1	EBV				1											1	1	1	1	na	1	na	1	na								1
Disseminated histoplasmosis and hemophagocytic lymphohistiocytosis in a patient receiving TNF-alpha inhibitor therapy	Zhong	IDCases	2022	M	26	America	UC	8	0	1	histoplasmosis							1					1			1	1	1	na	na	1	na	1	na	1		1	1
6-Mercaptopurine and Macrophage Activation Syndrome Case Report and Review of the Literature	Davenport	Journal of Pharmacy Practice	2023	F	39	America	UC	2	na	2	na			1												1	1	1	na	na	1	na	1	na	1		1					1	1
A case of T-cell-Epstein-Barr virus-haemophagocytic lymphohistiocytosis and sustained remission following ruxolitinib therapy	Ali	Clinical & Translational Immunology	2023	F	19	Australia	CD	na	na	1	EBV				1											1	1	1	0	1	1	na	1	1		1							1		1
Haemophagocytic lymphohistiocytosis due to leishmaniasis following anti-tumour necrosis factor-alpha therapy	Estabrooks	British Journal of Haematology	2023	M	56	Australia	UC	na	na	1	Leishmania				1											1	1	na	na	1	1	na	1	na	1		1						1
Haemophagocytic lymphohistiocytosis secondary to disseminated tuberculosis in a young adult with Crohn’s disease	Hean	Medical Journal of Australia	2023	M	25	Australia	CD	10	na	1	TB				1											1	1	1	1	na	1	na	1	1				1			1		1		1		1
Severe COVID-19-Induced Hemophagocytic Lymphohistiocytosis	Khan	Cureus Journal of Medical Science	2023	M	50	America	UC	na	0	2	COVID-19													1		1	1	1	na	na	0	na	1	1		1							1
Upadacitinib treatment associated with varicella zoster infection complicated by haemophagocytic lymphohistiocytosis in a patient with severe hidradenitis suppurativa	Abu Rached	Journal of the European Academy of Dermatology and Venereology	2024	M	34	Germany	CD	na	1	1	VZV								1							1	1	na	1	na	1	na	1	1													1
Fatal pulmonary hemorrhage, pneumothorax and skin necrosis caused by IRIS to an Aspergillus flavus infection in a young patient with metamizole associated agranulocytosis	Banz	Infection	2024	F	30	Germany	UC	3	0	2	na		1										1			1	1	1	na	na	1	na	1	1											1		1
Fatal Hemophagocytic Lymphohistiocytosis triggered by Epstein-Barr Virus in a patient with immunosuppression	Cammann	Swiss Medical Weekly	2024	M	43	Schweiz	UC	na	na	2	EBV		1								1					1	0	1	1	1	1	na	1	1							1		1
Hepatosplenic T-cell lymphoma and inflammatory bowel disease	Gutierrez-Rios	Revista Espanola De Enfermedades Digestivas	2024	M	48	Spain	UC	18	na	2	hepatosplenic T cell lymphoma		1													1	1	0	1	na	1	na	1	na						1
Cytomegalovirus-Induced Hemophagocytic Lymphohistiocytosis in an Immunocompromised Patient with Inflammatory Bowel Disease	Pedicelli	Case Reports in Hematology	2024	F	56	Canada	CD	na	na	1	CMV		1		1											1	0	1	1	1	1	na	1	na				1							1		1
Persistent Fever after COVID-19 Vaccination in a Patient with Ulcerative Colitis: A Call for Attention	Rodrigues	Ge Portuguese Journal of Gastroenterology	2024	F	32	Portugal	UC	6	1	1	COVID-19 vaccination						1									1	1	0	1	na	0	na	1	1						1		1	1
克罗恩病合并噬血细胞综合征 1 例	Ruan	中国临床案例成果数据库	2022	M	45	China	CD	3	1	2	EBV									1						1	na	1	na	1	1	1	1	na		1
克罗恩病合并噬血细胞综合征一例并文献复习	Zhang	中华内科杂志	2013	M	44	China	CD	0.4	1	2	EBV										1		1			1	1	1	1	1	1	na	1	na	1	1	1		1		1			1	1				1
[truncated: 27 more columns]

## Sheet: Hscore for eligible sHLH
Title	Author	Publication	Date	gender	Hscore
Fatalinfectiousmononucleosis:asevere complicationinthetreatmentofCrohn'sdisease withazathioprine	Posthuma	Gut	1995	M	302
Fever and progressive pancytopenia in a 20-year-old woman with Crohn’s disease	Sijpkens	Annals of Hematology	1996	F	322
Hemophagocytic Lymphohistiocytosis in Crohn’s Disease Associated with Primary Infection by Epstein– Barr Virus	Salado	Inflammatory Bowel Diseases	2011	M	287
Crohn’s disease complicated by Epstein-Barr virus-driven haemophagocytic lymphohistiocytosis successfully treated with rituximab	Thompson	BMJ case reports	2017	M	247
A man in his 30s with ulcerative colitis and pancytopenia	Vikse	Tidsskr Nor Legeforen	2016	M	249
MACROPHAGE ACTIVATION SYNDROME IN A 38 YEAR-OLD WOMAN WITH ULCERATIVE COLITIS RECEIVING INFLIXIMAB	Krause	Journal of General Internal Medicine	2016	F	272
Macrophage activation syndrome during Crohn ́s disease: a case report	Kharmach	Pan African Medical Journal	2022	M	138
				F	140
A case of T-cell-Epstein-Barr virus-haemophagocytic lymphohistiocytosis and sustained remission following ruxolitinib therapy	Ali	Clinical & Translational Immunology	2023	F	292
Fatal Hemophagocytic Lymphohistiocytosis triggered by Epstein-Barr Virus in a patient with immunosuppression	Cammann	Swiss Medical Weekly	2024	M	299
Cytomegalovirus-Induced Hemophagocytic Lymphohistiocytosis in an Immunocompromised Patient with Inflammatory Bowel Disease	Pedicelli	Case Reports in Hematology	2024	F	206
克罗恩病合并噬血细胞综合征一例并文献复习	Zhang	中华内科杂志	2013	M	272
Epstein-Barr Virus-associated Lymphoproliferation Awareness in Hemophagocytic Syndrome Complicating Thiopurine Treatment for Crohn's Disease	Serrate	Inflammatory Bowel Diseases	2009	F	299
Diffuse large B-cell lymphoma in an adolescent female presenting with Epstein-Barr virus-driven hemophagocytic lymphohistiocytosis: a case report	Altaf	Journal of Medical Case Reports	2012	F	234

## Sheet: primary HLH
Title	Author	Publication	Date	gender	age	country	HLH-related mutation	IBD type	disease duration (y)	current IBD activity (remission=1, not remission=0)	outcome（survived1，died2）	fever	splenomegaly	cytopenia	high TG	low Fbg	phagocytosis	lower NK activity	elevated Fer	elevated sCD25	diarrhea	abdominal pain	hematochezia	weight loss	Extraintestinal manifestations	elevated aminotransferases	hepatomegaly	elevated bilirubin	pneumonia	pharyngitis	cough	pleural fluid	lymphadenopathy	fatigue	HLH trigger	current IBD treatment	HSCT
Fatal Epstein-Barr Virus Primo Infection in a 25-Year-Old Man Treated with Azathioprine for Crohn's Disease	Guyen	Journal of Clinical Microbiology	2009	M	25	France	SH2D1A	CD	6	1	2	1	1	1			1							1	mouth ulcer	1				1			1	1	EBV	AZA	0
﻿Risk-factors Associated with Poor Outcomes in VEO-IBD Secondary to XIAP Deficiency: A Case Report and Literature Review.	Lekbua	Journal of Pediatric Gastroenterology and Nutrition	2019	M	17	America	XIAP	VEO-IBD	20m	1	2		1	1	1		1		1		1		1			1	1		1							ADA	0
X-LINKED LYMPHOPROLIFERATIVE SYNDROME TYPE 2 DIAGNOSED IN A 20 YEAR-OLD MALE PRESENTING WITH HAEMOPHAGOCYTIC LYMPHOHISTIOCYTOSIS ON A BACKGROUND OF INFANTILE-ONSET CROHN’S DISEASE	Coughlan	Internal Medicine Journal	2014	M	20	Australia	XIAP	CD	20	na	1	1	1	1	na	na	1	na	1	na	na	na	na	na		1		1			1				EBV	na	1
IBD LIVE Case Series-Case 3: Very Early-Onset Inflammatory Bowel Disease: When Genetic Testing Proves Beneficial	Sunseri	Inflammatory Bowel Diseases	2015	M	8	America	XIAP	CD	2	0	1	1		1					1		na	na	na	na										1	MRSA	IFX	1
Clinical, morphological and histological features of X-linked lymphoproliferative syndrome type 2 enteritis diagnosed in three cases with childhood onset inflammatory bowel disease	Ogashiwa	Journal of Crohn's and Colitis	2015	M	na	Japan	XIAP	CD	na	0	1	na	na	na	na	na	na	na	na	na	na	na	na	na	na	na	na	na	na	na	na	na	na	na	na	IFX	na
				M	13	Japan	XIAP	CD	na	0	1	na	na	na	na	na	na	na	na	na	na	na	na	na	na	na	na	na	na	na	na	na	na	na	na	IFX	na
Inflammatory Bowel Disease With Lethal Disease Course Caused by a Nonsense Mutation in BIRC4 Encoding X-Linked Inhibitor of Apoptosis Protein (XIAP).pdf	Beser	Journal of Pediatric Gastroenterology and Nutrition	2016	M	6	Austria	XIAP	IBD	5	0	2	1	1	1	1	1	na	na	1	na	1					1	1							1	unknown	IFX5mg/kg q8w for 10m	0
Hematopoietic Stem Cell Transplantation for XIAP Deficiency in Japan	Ono	Journal of Clinical Immunology	2017	na	8	Japan	XIAP	VEO-IBD	<1	0	1	na	na	na	na	na	na	na	na	na	na	na	na	na	na	na	na	na	na	na	na	na	na	na	na	prednisone+tacrolimus+5-ASA+IFX	1
X-linked inhibitor of apoptosis deficiency manifested as Crohn's disease: a case report and literature review	Xu	Chinese Journal of Pediatrics	2018	M	6	China	XIAP	CD	<1	0	1	1	1	0	1	na	1	na	na	na		1	1			1	1						1		na	na	0
Novel XIAP mutation causing enhanced spontaneous apoptosis and disturbed NOD2 signalling in a patient with atypical adult-onset Crohn’s disease	Parackova	Cell Death and Disease	2020	na	20	Czech Republic (white)	XIAP	CD	3	1	1	1	1	1	1		1		1		na	na	na	na		1									EBV	ADA	0
Absent X-linked inhibitor of apoptosis protein expression in T cell blasts and causal mutations including non-coding deletion	Abdrabou	Pediatrics International	2022	M	9	Japan	XIAP	CD	1	0	1	na	na	na	na	na	na	na	na	na	na	na	na	na	na	na	na	na	na	na	na	na	na	na	na	na	1
				M	11	Japan	XIAP	CD	<1	0	1	na	na	na	na	na	na	na	na	na	na	na	na	na	na	na	na	na	na	na	na	na	na	na	na	na	1
A novel XIAP mutation in an adult Chinese patient with refractory Crohn’s disease	He	Clinics and Research in Hepatology and Gastroenterology	2022	M	21	China	XIAP	CD	4	0	na	1	1	1	1	na	1	na	1	1	na	na	na	na									1		na	VDZ	1
Monogenic inflammatory bowel disease with STXBP2 mutations is not resolved by hematopoietic stem cell transplantation but can be alleviated via immunosuppressive drug therapy	Fujikawa	Clinical Immunology	2023	M	0.25	Japan(Vietnamese)	STXBP2	VEO-IBD	na	0	1	1	na	1	na	1	na	na	1	1	1		1			1									na	EN	1
JAKi Salvage Therapy Followed by Curative Cord Blood Transplantation in a XIAP‐Deficient Infant with Relapsing HLH	Maccari	Journal of Clinical Immunology	2023	M	0.21	Germany	XIAP	VEO-IBD	0.15	0	2	1	1	na	na	1	na	na	1	1	na	na	na	na			1								unknown	na	1
Successful treatment of ulcerative colitis with anakinra: a case report	Truyens	Acta Gastro-Enterologica Belgica	2023	F	25	Belgium	NOD2, NLRP12	UC	3	0	1	1		1							na	na	na	na					1						CMV	AZA 175mg(2.5/kg)	0
X-linked hyper-IgM syndrome: A phenotype of Crohn's disease with hemophagocyticlymphohistiocytosis	Qiu	Pediatric Hematology and Oncology	2017	M	5	China	CD40LG	CD	<1	0	1	1	1	1	1	1	0	na	0	1	1	1					1					1			EBV	mesalazine+methylpredisone	0
Early-onset Crohn’s disease, IgA nephropathy, and hemophagocytic lymphohistiocytosis in a patient with IL-10 receptor deficiency	Khojah	Clinical Immunology Communications	2022	M	7	America (Hispanic)	IL-10R	CD	6	0	1	1	1	1	1	1	na	na	1	1	na	na	na	na		1							1		na	Anakinra+TPN	1

## Sheet: HLH secondary to infections
Title	Author	Publication	Date	gender	age	Country	IBD type	disease duration (y)	current IBD activity (remission=1, not remission=0)	outcome（survived1，died2）	HLH trigger	current IBD medications (Columns N-Y)	AZA	6-MP	IFX	ADA	VDZ	UST	UPA	thalid	mesalazine	sulfalazine	steroid	surgery	clinical manifestations (columns AA-BM)	fever	splenomegaly	cytopenia	high TG	low Fbg	phagocytosis	lower NK activity	elevated Fer	elevated sCD25	diarrhea	abdominal pain	GI bleeding	weight loss	Vomit	No GI symptoms	elevated bilirubin	hepatomegaly	aminotransferase elevation	upper repiratory infection	dyspnea	cough	abnormal chest CT	respiratory failure	petechia
Fatalinfectiousmononucleosis:asevere complicationinthetreatmentofCrohn'sdisease withazathioprine	Posthuma	Gut	1995	M	19	Netherlands	CD	3	1	2	EBV		1								1		1			1	1	1	1	1	1	na	1	na						1	1	1	1	1
Fever and progressive pancytopenia in a 20-year-old woman with Crohn’s disease	Sijpkens	Annals of Hematology	1996	F	21	Netherlands	CD	3	na	1	CMV		1								1		1			1	0	1	1	0	1	na	1	na							1	1	1		1	1	1
﻿Cytomegalovirus-Associated Hemophagocytic Syndrome in a Child With Crohn Disease Receiving Azathioprine	Babu	Journal of Pediatric Gastroenterology	2004	M	12	Canada	CD	2	1	1	CMV		1													1	0	1	1	0	1	na	1	na								1
Hemophagocytic Syndrome Caused by Fulminant Ulcerative Colitis and Cytomegalovirus Infection: report of a case	Koketsu	Diseases of the Colon & Rectum	2004	M	35	Japan	UC	1	0	1	CMV												1	1		1	1	1	na	na	1	na	1	1	1	1	1						1
Hemophagocytosis in Hemophagocytic Lymphohistiocytosis	Hindupur	American Journal of Hematology	2005	M	26	America	CD	na	na	2	TB				1											1	1	1	na	na	1	na	1	na								1
Hemophagocytic syndrome in an adolescent with Crohn disease receiving azathioprine and infliximab	Francolla	Journal of Pediatric Gastroenterology and Nutrition	2008	F	18	America	CD	3	0	1	EBV		1		1											1	0	1	0	na	1	1	1	1		1					1		1	1		1		1
Epstein-Barr Virus-associated Lymphoproliferation Awareness in Hemophagocytic Syndrome Complicating Thiopurine Treatment for Crohn's Disease	Serrate	Inflammatory Bowel Diseases	2009	F	53	France	CD	34	1	1	EBV		1													1	na	1	1	1	1		1										1
Hemophagocytic Syndrome in the Course of Crohn's Disease: Possible Association With Cytomegalovirus Infection	Miquel	the American Journal of Gastroenterology	2009	F	63	France	CD		1	1	CMV		1													1	1	1	0	na	1	na	1	na		1		1				1	1			1
自身免疫病合并噬血细胞综合征临床分析	Sun	中华内科杂志	2010	M	35	China	CD	0	na	2	sepsis															1	1		na	na	na	na	na	na								1			1		1	1
Epstein-Barr virus-associated hemophagocytic lymphohistiocytosis in adults characterized by high viral genome load within circulating natural killer cells	Fox	Clinical Infectious Diseases	2010	M	50	UK	UC	na	na	2	EBV		na	na	na	na	na	na	na	na	na	na	na	na		1	1	1	na	na	na	na	1	na				1							1		1	1
Rare Cause of Fever in a Patient with Ulcerative Colitis	Duque	Inflammatory Bowel Diseases	2011	M	19	Portugal	UC	7	1	1	EBV		1													1	1	1	na	1	1	1	1	na		1					1	1	1				1
Cytomegalovirus Associated Hemophagocytic Lymphohistiocytosis in Patients Suffering from Crohn’s Disease Treated by Azathioprine: A Series of Four Cases	Guyen	Inflammatory Bowel Diseases	2011	F	28	France	CD	na	1	1	CMV		1		1											1	0	1	1	na	1	na	1	na						1
				F	33	France	CD	na	1	1	CMV		1													1	0	1	1	na	1	na	1	na						1
				F	30	France	CD	na	na	1	CMV		1		1											1	0	1	0	na	1	na	1	na
				F	38	France	CD	na	1	2	CMV		1													1	0	1	1	na	1	na	1	na						1							1
A case of a girl presenting with fever, cytopenia, liver dysfunction, hepatosplenomegaly, and hemophagocytosis in the bone marrow	Gunson	Journal of Clinical Virology	2011	F	14	UK	CD	6	1	1	EBV		1													1	1	1	na	1	1	na	1	na					1		1	1	1	1		1
Severe CMV-related Pneumonia Complicated by the Hemophagocytic Lymphohistiocytic (HLH) Syndrome in Quiescent Crohn’s Colitis: Harmful Cure	Presti	Inflammatory Bowel Diseases	2011	F	32	Italy	CD	0.67	1	1	CMV		1													1	1	1	1	na	na	1	1	na						1							1
Hemophagocytic Lymphohistiocytosis in Crohn’s Disease Associated with Primary Infection by Epstein– Barr Virus	Salado	Inflammatory Bowel Diseases	2011	M	24	Spain	CD	0.33	na	1	EBV				1								1			1	1	1	1	1	0	na	1	na						1		1					1
Diffuse large B-cell lymphoma in an adolescent female presenting with Epstein-Barr virus-driven hemophagocytic lymphohistiocytosis: a case report	Altaf	Journal of Medical Case Reports	2012	F	15	America (white)	CD	0.5	na	1	EBV			1												1	na	1	1	0	1	na	1	1							1			1
Cytomegalovirus-induced haemophagocytic lymphohistiocytosis syndrome	Munoz	BMJ case reports	2012	F	24	America	CD	2+	1	1	CMV			1												1	na	1	na	na	1	1	na	1		1							1		1		1	1
Cytomegalovirus-associated hemophagocytic syndrome in a patient with Crohn's disease receiving azathioprine	Hernandez-Camba	Journal of Gastrointestinal and liver diseases	2013	M	35	Spain	CD	15+	1	1	CMV		1													1	1	1	0	na	1	na	1	na						1		1
A case of hemophagocytic syndrome in a patient with fulminant ulcerative colitis superinfected by cytomegalovirus	Mun	Korean Journal of Internal Medicine	2013	F	52	Korea	UC	3	1	1	CMV															1	1	1	na	na	1	na	1	na		1	1
A case of EBV driven haemophagocytic lymphohistiocytosis complicating a teenage Crohn's disease patient on azathioprine, successfully treated with rituximab	Fitzgerald	Journal of Crohn's and Colitis	2013	F	14	UK	CD	4	1	1	EBV		1													1	1	1	na	1	1	1	1			1			1			1		1
Hemophagocytic lymphohistiocytosis mimicking surgical symptoms and complications: Lessons learned from four cases	Siminas	Journal of Pediatric Surgery	2013	F	9	UK	CD	1.33	1	1	EBV													1		1	na	1	1	1	na	na	1	na		1
Hemophagocytic lymphohistiocytosis caused by primary Epstein-Barr virus in patient with Crohn’s disease	Virdis	World journal of gastrointestinal surgery	2013	M	19	UK	CD	5	na	1	EBV			1												1	1	1	na	na	1	na	na	na			1				1
Fever and pancytopenia in a patient with Crohn’s disease	Weinkove	Gut	2013	M	21	New Zealand	CD		1	2	CMV		1													1	na	1	1	1	1	na	1	na			1				1		1
Hemophagocytic syndrome and acute liver failure caused by herpes simplex virus	Kukunoor	American Journal of Respiratory and Critical Care Medicine	2014	F	59	America	UC	na	na	2	HSV		1										1			1	1	1	na	1	na	na	1	na							1		1
A Fatal Cause of Fever and Pancytopenia in a Patient With Ulcerative Colitis Treated With Azathioprine	Javaid	American Journal of Gastroenterology	2015	M	33	America	UC	na	na	2	EBV		1								1					1	1	1	na	1	1	na	1	1								1	1
A rare complication of CMV infection in Crohn’s disease – hemophagocytic syndrome: a case report	Pop	Romaninan Journal of Morphology and Embryology	2015	M	63	Romania	CD	10	1	2	CMV										1					1	1	1	na	na	1	na	1	na	1	1		1							1	1	1
Hemophagocytic Lymphohistiocytosis and Gastrointestinal Bleeding: What a Surgeon Should Know	Popeskou	Case Reports in Surgery	2015	M	26	Switzerland	CD	3	na	2	EBV		1													1	1	1	na	na	1	na	1	na			1						1	1
Hemophagocytic lymphohistiocytosis in Crohn's Disease associated to citomegalovirus (CMV) or Epstein-Barr virus (EBV)	Sanchez	Journal of Crohn's and Colitis	2015	M	24	Spain	CD	na	na	1	EBV				1											1	1	1	1	1	0	1	1	na
				M	36	Spain	CD	na	na	1	CMV		1													1	1	1	0	na	1	1	1	na
				M	43	Spain	CD	na	na	1	CMV		1													1	1	1	0	na	1	0	1	na
Hemophagocytic Lymphohistiocytosis in Ucelerative Colitis.pdf	Varma	American Journal of Gastroenterology	2015	F	48	America	UC	na	na	1	histoplasmosis				1											1	na	1	na	1	1	na	1	na		1							1						1
Crohn’s disease complicated by Epstein-Barr virus-driven haemophagocytic lymphohistiocytosis successfully treated with rituximab	Thompson	BMJ case reports	2017	M	24	Australia	CD	1	0	1	EBV			1		1										1	1	1	1	1	0	1	1	1								1	1	1
A man in his 30s with ulcerative colitis and pancytopenia	Vikse	Tidsskr Nor Legeforen	2016	M		Poland	UC	na	1	1	CMV		1								1					1	1	1	0	0	1	na	1	na	1				1				1
The Not so Innocent Kissing Disease: A Case of HLH in a Crohn’s Patient on a Thiopurine	Dalsania	American Journal of Gastroenterology	2016	F	19	America	CD	na	na	2	EBV			1												1	na	1	1	na	na	na	na	1									1	1
A rare case of CMV-induced hemophagocytic lymphohistiocytosis	Sundaram	Critical Care Medicine	2016	M	26	na	CD	na	na	1	CMV			1												1	na	1	1	1	na	na	1	na		1							1
Recurrent Fevers After Infliximab Therapy for Ulcerative Colitis	Ma	Gastroenterology	2016	M	77	Canada	UC	na	0	2	histoplasmosis				1											1	1	1	na	1	1	na	1	na	1		1								1
MACROPHAGE ACTIVATION SYNDROME IN A 38 YEAR-OLD WOMAN WITH ULCERATIVE COLITIS RECEIVING INFLIXIMAB	Krause	Journal of General Internal Medicine	2016	F	38	America	UC	na	na	1	histoplasmosis				1											1	0	1	1	1	1	1	1	1		1			1		1	1	1			1			1
				M	29	America (white)	CD	na	na	1	CMV			1												1	1	1	0	0	1	na	1	1								1	1
				M	36	America (white)	CD	na	na	1	CMV		1													1	1	1	0	1	0	na	1	1								1	1
Successful treatment of cytomegalovirus associated hemophagocytic lymphohistiocytosis with the interleukin 1 inhibitor - anakinra	Divithotawela	Respirology Case Reports	2016	F	44	Australia	UC	na	1	1	CMV		1								1					1	na	1	1	na	1	na	1	na								1	1		1		1
Tb or not TB? The drama unfolds with macrophage activation syndrome (MAS)	Beck	Journal of General Internal Medicine	2017	M	44	America (Indian)	CD	na	0	1	TB					1					1		1			1	0	1	1	na	1	na	1	na		1							1				1
Cytomegalovirus-associated hemophagocytic syndrome in a 59-year-old woman with ulcerative colitis	Vakkalagadda	the American Journal of Medicine	2017	F	59	America	UC	na	na	2	CMV		1								1					1	na	1	1	na	na	na	1	1									1	1	1		1
Severe complication during remission of Crohn ’ s disease : hemophagocytic lymphohistiocytosis due to acute cytomegalovirus infection	Miechowiecki	Zeitschrift fur Gastroenterologie	2018	M	35	Austria奥地利	CD	2	1	1	CMV		1													1	1	na	na	na	0	1	1	1		1							1
Reactivation of latent Histoplasma and disseminated cytomegalovirus in a returning traveller with ulcerative colitis	Lucey	JMM Case Reports	2018	M	62	Bangladeshi孟加拉	UC		1	2	CMV and histoplasmosis		1								1		1			1	na	1	1	na	1	na	1	na	1		1	1								1	1
Epstein–Barr virus-associated hemophagocytic syndrome in a patient with ulcerative colitis during treatment with azathioprine: A case report and review of literature	Miyaguchi	World journal of gastrointestinal surgery	2018	F	19	Japan	UC	4	0	1	EBV		1								1		1			1	1	1	na	na	1	na	1	1									1			1
Hemophagocytic Lymphohistiocytosis in a Patient With Crohn‘s Disease	Roussel	American Journal of Gastroenterology	2018	M	56	America	CD	na	1	1	CMV			1												1	1	1	na	na	na	na	1	1		1							1
Secondary Haemophagocytic Syndrome and Overlapping Immune Reconstitution Syndrome: Life-Threatening Complications of Anti-TNF-α Treatment for Crohn's Disease	Saez-Gonzalez	American Journal of Gastroenterology	2019	M	28	Spain	CD	7	na	1	TB					1										1	na	1	1	na	1	na	1	na									1				1
Clinical and endoscopic complications of Epstein-Barr virus in inflammatory bowel disease: an illustrative case series	Goetgebuer	International Journal of Colorectal Disease	2019	F	17	Netherlands	CD	na	na	1	EBV		1													1	1	1	0	0	1	na	1	1								1	1
Disseminated CMV infection and HLH in a patient with well-controlled HIV and ulcerative colitis	Cockbain	BMJ Case Reports	2019	M	50	UK	UC	5	1	1	CMV		1								1					1	na	1	1	na	1		1	1										1			1
Disseminated tuberculosis and hemophagocytic syndrome although TB prophylaxis in patients with inflammatory bowel disease treated with Infliximab	Martínez-Pillado	IDCases	2019	F	27	Spain	IBD-U	na	na	1	TB		1								1		1			1	1	na	1	na	1	na	1	na											1		1	1
Fatal sulfasalazine-induced DRESS complicated by HHV-6 reactivation and hemophagocytic lymphohistiocytosis	Ammar	European Journal of Clinical Pharmacology	2019	M	45	Tunisia	UC	0.125	na	2	HHV-6											1				1	1	1	na	na	1	na	1	na			1				1	1	1
Hemophagocytic Lymphohistiocytosis and Inflammatory Bowel Disease: Case Report and Systematic Review	Brambilla	Inflammatory Intestinal Diseases	2020	F	37	Brazil	UC	4	1	2	herpes virus										1					1	1	1	na	na	1	na	1	na	1			1				1					1
Hemophagocytic Lymphohistiocytosis (HLH) Induced by Acute Epstein-Barr Virus (EBV) Infection in a Patient With Crohn's Disease on Vedolizumab	Tang	American Journal of Gastroenterology	2020	M	22	America	CD	na	0	1	EBV						1									1	1	1	0	1	1	na	1	na		1	1		1			1		1
Epstein–Barr Virus Prevalence at Diagnosis and Seroconversion during Follow-Up in Pediatric Inflammatory Bowel Disease	Bachmann	Journal of Clinical Medicine	2021	M	7	Germany	IBD-U	4	1	1	EBV		1								1					1	1	1	na	na	na	na	1	1								1	1
Hemophagocytic lymphohistiocytosis in a 13-year old girl with Crohn's disease	Perse	Archives of Disease in Childhood	2021	F	13	Croatia克罗地亚	CD	2	1	1	CMV+EBV		1													1	1	1	1	1	na	1	1	na				1	1
Concomitant Hemophagocytic Lymphohistiocytosis and Cytomegalovirus Disease: A Case Based Systemic Review	Rolsdorph	Frontiers in Medicine	2022	F	23	Norway	UC	na	na	1	CMV		1													1	1	1	na	na	1	na	1	na								1			1	1
Parvovirus B19-triggered hemophagocytic lymphohistiocytosis in a patient with Crohn’s disease	Debels	Acta Gastro-Enterologica Belgica	2022	M	26	Belgium	CD	5	1	1	parvovirus B19							1								1	1	1	na	na	1	na	1	na	1		1
Macrophage activation syndrome during Crohn ́s disease: a case report	Kharmach	Pan African Medical Journal	2022	M	64	Morocco	CD	<1	na	2	肺克										1					1	0	1	0	1	1	na	1	na									1		1
				F	40	Morocco	CD	na	0	2	白念												1			1	0	1	0	1	1	na	1	na
HEMOPHGOCYTIC LYMPHOHISTIOCYTOSIS IN CROHN'S DISEASE ASSOCIATED TO CITOMEGALOVIRUS (CMV) OR EPSTEINBARR VIRUS (EBV)	Vega	European Journal of Case Reports in Internal Medicine	2022	M		Spain	CD	na	na	1	CMV		1													1	1	1	1	na	0	na	1	na								1
				M		Spain	CD	na	na	1	CMV		1													1	1	1	1	na	1	na	1	na								1
				M		Spain	CD	na	na	1	EBV				1											1	1	1	1	na	1	na	1	na								1
Disseminated histoplasmosis and hemophagocytic lymphohistiocytosis in a patient receiving TNF-alpha inhibitor therapy	Zhong	IDCases	2022	M	26	America	UC	8	0	1	histoplasmosis							1					1			1	1	1	na	na	1	na	1	na	1		1	1
A case of T-cell-Epstein-Barr virus-haemophagocytic lymphohistiocytosis and sustained remission following ruxolitinib therapy	Ali	Clinical & Translational Immunology	2023	F	19	Australia	CD	na	na	1	EBV				1											1	1	1	0	1	1	na	1	1		1							1		1
Haemophagocytic lymphohistiocytosis due to leishmaniasis following anti-tumour necrosis factor-alpha therapy	Estabrooks	British Journal of Haematology	2023	M	56	Australia	UC	na	na	1	Leishmania				1											1	1	na	na	1	1	na	1	na	1		1						1
Haemophagocytic lymphohistiocytosis secondary to disseminated tuberculosis in a young adult with Crohn’s disease	Hean	Medical Journal of Australia	2023	M	25	Australia	CD	10	na	1	TB				1											1	1	1	1	na	1	na	1	1				1			1		1		1		1
Severe COVID-19-Induced Hemophagocytic Lymphohistiocytosis	Khan	Cureus Journal of Medical Science	2023	M	50	America	UC	na	0	2	COVID-19													1		1	1	1	na	na	0	na	1	1		1							1
Upadacitinib treatment associated with varicella zoster infection complicated by haemophagocytic lymphohistiocytosis in a patient with severe hidradenitis suppurativa	Abu Rached	Journal of the European Academy of Dermatology and Venereology	2024	M	34	Germany	CD	na	1	1	VZV								1							1	1	na	1	na	1	na	1	1													1
Fatal Hemophagocytic Lymphohistiocytosis triggered by Epstein-Barr Virus in a patient with immunosuppression	Cammann	Swiss Medical Weekly	2024	M	43	Schweiz	UC	na	na	2	EBV		1								1					1	0	1	1	1	1	na	1	1							1		1
Cytomegalovirus-Induced Hemophagocytic Lymphohistiocytosis in an Immunocompromised Patient with Inflammatory Bowel Disease	Pedicelli	Case Reports in Hematology	2024	F	56	Canada	CD	na	na	1	CMV		1		1											1	0	1	1	1	1	na	1	na				1							1		1
克罗恩病合并噬血细胞综合征 1 例	Ruan	中国临床案例成果数据库	2022	M	45	China	CD	3	1	2	EBV									1						1	na	1	na	1	1	1	1	na		1
克罗恩病合并噬血细胞综合征一例并文献复习	Zhang	中华内科杂志	2013	M	44	China	CD	0.4	1	2	EBV										1		1			1	1	1	1	1	1	na	1	na	1	1	1		1		1			1	1				1
[truncated: 27 more columns]
